# Supplementary material for: Integrated Evolutionary and Multi-Omic Analysis of STAT Family Activation Across Solid Tumors
Source: Genes (Basel). 2026 May 3;17(5):547. doi: 10.3390/genes17050547 (PMC13206669; doi:10.3390/genes17050547)
Supplement: Supplementary file 1 [file genes-17-00547-s001.zip]

Archive with 2 entries (2 files):
- SuppFigure1.PNG
- SuppFigure2.PNG
